# Supplementary material for: Assessment of the Activity of Decoquinate and Its Quinoline-O-Carbamate Derivatives against Toxoplasma gondii In Vitro and in Pregnant Mice Infected with T. gondii Oocysts
Source: Molecules. 2021 Oct 22;26(21):6393. doi: 10.3390/molecules26216393 (PMC8587999; doi:10.3390/molecules26216393)
Supplement: Supplementary file 1 [file molecules-26-06393-s001.zip]

Archive with 1 entries (1 files):
- molecules-1401068-supplementary.pdf
